# Supplementary material for: Responses of weed community, soil nutrients, and microbes to different weed management practices in a fallow field in Northern China
Source: PeerJ. 2019 Sep 6;7:e7650. doi: 10.7717/peerj.7650 (PMC6733240; doi:10.7717/peerj.7650)
Supplement: Supplemental Information 6 [file peerj-07-7650-s006.xlsx]

## Sheet: weed RIV data
	Humulus scandens	Lagopsis supina	Potentilla supina	Chenopodium serotinum	Capsella bursapastoris	Cirsium setosum	Eleusine indica	Calystegia hederacea
N-1	3	0	0	0	0	0	0	0
N-2	3	0	0	0	0	0	0	0
N-3	3	0	0	0	0	0	0	0
C-1	0	2.10342	0.19784	0.172027	0.250438	0.13789	0.138388	0
C-2	0	1.9104	0	0.258326	0.280674	0	0	0
C-3	0	1.88505	0.122554	0.69786	0	0	0.120608	0.173924
D-1	0	1.04704	0	0.201765	0.493865	0	0	0.725493
D-2	0	0	0.834801	0.384068	0.307882	0	0	0.782147
D-3	0	0	0	0.430139	0.762944	0.567544	0.299753	0.85821
H-1	0	3	0	0	0	0	0	0
H-2	0	3	0	0	0	0	0	0
H-3	0	0	2.3289	0	0	0.671097	0	0

## Sheet: Soil data
0-20cm	Total nitrogen (g kg-1)	Total phosphorus (g kg-1)	Ammonium nitrogen (mg kg-1)	Nitrate nitrogen (mg kg-1)	Available phosphorus (mg kg-1)
N-1	0.760996	0.904095	7.6	9.7	24.502
N-2	0.793759	0.832057	8.685	10.31	22.6
N-3	0.74951	0.859201	8.955	11.765	22.9084
C-1	0.762275	0.882893	7.635	0.705	20.9163
C-2	0.745517	0.96063	8.3	0.765	27.49
C-3	0.773629	0.943938	6.915	0.765	20.2
D-1	0.841724	0.668895	5.365	17.43	32.8
D-2	0.796183	0.727141	7.65	38.07	30.3571
D-3	0.895557	0.821286	7.735	42.67	25.3968
H-1	0.769119	0.915384	7.04	6.215	23.9044
H-2	0.784492	0.980787	6.365	5.12	27.4
H-3	0.782786	0.884751	8.62	8.345	25.8964
20-40cm	Total nitrogen (g kg-1)	Total phosphorus (g kg-1)	Ammonium nitrogen (mg kg-1)	Nitrate nitrogen (mg kg-1)	Available phosphorus (mg kg-1)
N-1	0.53659	0.555921	7.895	5.89	11.6
N-2	0.541124	0.564473	9.73	8.145	11
N-3	0.54158	0.573127	8.44	7.06	12.1032
C-1	0.483736	0.711183	5.68	0.785	17.7291
C-2	0.464978	0.626182	5.785	0.915	15
C-3	0.445828	0.688221	6.51	1.035	14.741
D-1	0.564012	0.729361	6.675	11.59	20.8
D-2	0.531691	0.52622	5.54	9.555	13.745
D-3	0.599608	0.600242	5.955	10.645	13.0952
H-1	0.529324	0.619136	6.785	6.83	15.1394
H-2	0.487979	0.582366	7.59	7.58	11.6
H-3	0.478094	0.6242	5.665	4.66	14.2857
N, natural fallow; C, physical clear; D, deep tillage; H, spraying herbicides
